# Supplementary material for: First records of extinct kentriodontid and squalodelphinid dolphins from the Upper Marine Molasse (Burdigalian age) of Switzerland and a reappraisal of the Swiss cetacean fauna
Source: PeerJ. 2022 May 16;10:e13251. doi: 10.7717/peerj.13251 (PMC9119297; doi:10.7717/peerj.13251)
Supplement: Supplemental Information 1 [file peerj-10-13251-s001.csv]

Supplementary Table S1. Overview on all elements studied from main Swiss Collections
Collections not mentioned in main text:
BLC	Beat Lüdi Collection, Ackerweg 12, 4802 Strengelbach, Switzerland
JJC	Jürg Jost Collection, Bärenhubelstrasse 10, 4800 Zofingen, Switzerland
Specimen	Taxonomy	Element	No_elements	Locality	Formation	Bed or Member	WGS 84 (Lon)	WGS 84 (Lat)	Fig. Pilleri (1986)	ID Pilleri (1986)
BLC1	Odontoceti	Tooth	2	Roggliswil-Chlausenhof	St. Gallen	Staffelbach-Grobsandstein	7.8999152	47.20359589	NA	NA
BLC10	Odontoceti	Tooth	1	Staffelbach-Böl	St. Gallen	Staffelbach-Grobsandstein	8.0390465	47.28166993	NA	NA
BLC11	Odontoceti	Tooth	1	Staffelbach-Böl	St. Gallen	Staffelbach-Grobsandstein	8.0390465	47.28166993	NA	NA
BLC12	Odontoceti	Tympanic bulla	1	Staffelbach-Böl	St. Gallen	Staffelbach-Grobsandstein	8.0390465	47.28166993	NA	NA
BLC13	Odontoceti	Tooth	1	Zofingen-Kuzenhöhle	St. Gallen	Staffelbach-Grobsandstein	7.9648073	47.29304083	NA	NA
BLC14	Odontoceti	Skull fragment	1	Staffelbach-Böl	St. Gallen	Staffelbach-Grobsandstein	8.0370639	47.28166993	NA	NA
BLC15	Physeteroidea	Tooth	1	Mägenwil-Halden	Lucerne	Würenlos-Muschelsandstein	8.2332508	47.40798619	NA	NA
BLC16	Physeteroidea	Tooth	1	Safenwil-Scherenberg	Lucerne	Safenwil-Muschelsandstein	7.9712732	47.31167495	NA	NA
BLC17	Odontoceti	Tooth	1	Staffelbach-Böl	St. Gallen	Staffelbach-Grobsandstein	8.0390465	47.28166993	NA	NA
BLC18	Odontoceti	Tooth	2	Staffelbach-Böl	St. Gallen	Staffelbach-Grobsandstein	8.0390465	47.28166993	NA	NA
BLC19	Odontoceti	Tooth	1	Staffelbach-Böl	St. Gallen	Staffelbach-Grobsandstein	8.0390465	47.28166993	NA	NA
BLC2	Odontoceti	Tooth	1	Roggliswil-Hornwald	St. Gallen	above Staffelbach-Grobsandstein	7.8999868	47.21191587	NA	NA
BLC20	Odontoceti	Tooth	1	Staffelbach-Böl	St. Gallen	Staffelbach-Grobsandstein	8.0390465	47.28166993	NA	NA
BLC21	Odontoceti	Tooth	1	Staffelbach-Böl	St. Gallen	Staffelbach-Grobsandstein	8.0390465	47.28166993	NA	NA
BLC22	Odontoceti	Vertebra	1	Mägenwil	Lucerne	Würenlos-Muschelsandstein	NA	NA	NA	NA
BLC24	Odontoceti	Skull fragment	1	Safenwil-Scherenberg	Lucerne	Safenwil-Muschelsandstein	7.9712732	47.31167495	NA	NA
BLC25	Odontoceti	Tooth	1	Uerkeim-Gütsch	Lucerne	Safenwil-Muschelsandstein	8.0158028	47.29696144	NA	NA
BLC3	Odontoceti	Tooth	1	Ebersecken-Burst	St. Gallen	above Staffelbach-Grobsandstein	7.9495736	47.16961016	NA	NA
BLC4	Odontoceti	Tooth	2	Roggliswil-Dorf	Lucerne	Untere Sandsteinzone	7.8897472	47.21083209	NA	NA
BLC5	Odontoceti	Tooth	1	Kulmerau-Teuffengraben	St. Gallen	above Staffelbach-Grobsandstein	8.0707739	47.25405571	NA	NA
BLC6	Odontoceti	Tooth	1	Staffelbach-Böl	St. Gallen	Staffelbach-Grobsandstein	8.0390465	47.28166993	NA	NA
BLC7	Odontoceti	Vertebra	2	Staffelbach-Böl	St. Gallen	Staffelbach-Grobsandstein	8.0390465	47.28166993	NA	NA
BLC8	Odontoceti	Vertebra	2	Staffelbach-Böl	St. Gallen	Staffelbach-Grobsandstein	8.0390465	47.28166993	NA	NA
BLC9	Odontoceti	Tooth	4	Staffelbach-Böl	St. Gallen	Staffelbach-Grobsandstein	8.0390465	47.28166993	NA	NA
GML-OMM102119	Odontoceti	Vertebra	1	Tour de la Molière (Estavayer-le-Lac)	Lucerne	Grès coquillier de la Molière	6.8213786	46.79739104	NA	Odontoceti
GML-OMM102120	Odontoceti	Vertebra	1	Tour de la Molière (Estavayer-le-Lac)	Lucerne	Grès coquillier de la Molière	6.8213786	46.79739104	NA	Odontoceti
GML-OMM102121	Odontoceti	Vertebra	1	Tour de la Molière (Estavayer-le-Lac)	Lucerne	Grès coquillier de la Molière	6.8213786	46.79739104	NA	Odontoceti
GML-OMM102122	Odontoceti	Vertebra	1	Tour de la Molière (Estavayer-le-Lac)	Lucerne	Grès coquillier de la Molière	6.8213786	46.79739104	NA	Odontoceti
GML-OMM102123	Odontoceti	Vertebra	1	Tour de la Molière (Estavayer-le-Lac)	Lucerne	Grès coquillier de la Molière	6.8213786	46.79739104	NA	Odontoceti
GML-OMM102124	Physeteroidea	Tooth	1	Tour de la Molière (Estavayer-le-Lac)	Lucerne	Grès coquillier de la Molière	6.8213786	46.79739104	NA	?Physeteridae
GML-OMM102125	Odontoceti	Tooth	1	Tour de la Molière (Estavayer-le-Lac)	Lucerne	Grès coquillier de la Molière	6.8213786	46.79739104	NA	NA
GML-OMM47368	Odontoceti	Skull fragment	1	Tour de la Molière (Estavayer-le-Lac)	Lucerne	Grès coquillier de la Molière	6.8213786	46.79739104	NA	Odontoceti
GML-OMM5250	Odontoceti	Tooth	1	Tour de la Molière (Estavayer-le-Lac)	Lucerne	Grès coquillier de la Molière	6.8213786	46.79739104	NA	NA
JJC1	Odontoceti	Tooth	1	Zofingen-Katzenhöhle	Lucerne	Safenwil-Muschelsandstein	7.9651369	47.29294938	Plate 7 A-A'	Miokogia elongatus
JJC10	Odontoceti	Tooth	1	Gränichen-Wällenen	St. Gallen	Staffelbach-Grobsandstein	8.0781722	47.3534071	Fig. 5	Acrodelphis denticulatus
JJC11	Odontoceti	Tooth	1	Zofingen-Kuzenhöhle	St. Gallen	Staffelbach-Grobsandstein	7.9648073	47.29304083	Fig. 5	Acrodelphis denticulatus
JJC12	Odontoceti	Vertebra	2	Zofingen-Kuzenhöhle	St. Gallen	Staffelbach-Grobsandstein	7.9648073	47.29304083	NA	Odontoceti
JJC13	Odontoceti	Vertebra	2	Hirschthal-Sechsbuhen	St. Gallen	Staffelbach-Grobsandstein	8.0800916	47.3149441	NA	Odontoceti
JJC14	Odontoceti	Tooth	10	Hirschthal-Sechsbuhen	St. Gallen	Staffelbach-Grobsandstein	8.0800916	47.3149441	NA	Odontoceti
JJC15	Odontoceti	Skull fragment	1	Wikon-Ried	St. Gallen	above Staffelbach-Grobsandstein	7.984341	47.26394207	NA	Odontoceti
JJC16	Odontoceti	Tooth	1	Wikon-Ried	St. Gallen	above Staffelbach-Grobsandstein	7.984341	47.26394207	NA	Odontoceti
JJC17	Odontoceti	Vertebra	1	Staffelbach-Böl	St. Gallen	Staffelbach-Grobsandstein	8.0370639	47.28166993	Plate 8 N	Odontoceti
JJC18	Odontoceti	Vertebra	1	Lenzburg-Wildenstein	Lucerne	Würenlos-Muschelsandstein	8.1903989	47.37589221	NA	Odontoceti
JJC19	Odontoceti	Vertebra	1	Reiden-Brättschällenberg	St. Gallen	above Staffelbach-Grobsandstein	7.9490369	47.23374617	NA	Odontoceti
JJC2	Odontoceti	Tooth	1	Staffelbach-Böl	St. Gallen	Staffelbach-Grobsandstein	8.0370639	47.28166993	Plate 7 B, B'	Odontoceti
JJC20	Odontoceti	Vertebra	2	Mägenwil-Eckwil	Lucerne	Würenlos-Muschelsandstein	8.2408618	47.40748378	NA	Odontoceti
JJC21	Odontoceti	Vertebra	1	Staffelbach-Böl	St. Gallen	Staffelbach-Grobsandstein	8.0370639	47.28166993	NA	Odontoceti
JJC22	Odontoceti	Tympanic bulla	1	Uerkeim-Oberdorf	Lucerne	Safenwil-Muschelsandstein	8.0217276	47.29951312	NA	Odontoceti
JJC23	Odontoceti	Tooth	13	Staffelbach-Böl	St. Gallen	Staffelbach-Grobsandstein	8.0370639	47.28166993	NA	Odontoceti
JJC24	Odontoceti	Tooth	1	Zofingen-Martinsgraben	Lucerne	Safenwil-Muschelsandstein	7.9812095	47.29386437	NA	Squalodon servatus
JJC25	Odontoceti	Tooth	1	Gränichen-Wällenen	St. Gallen	Staffelbach-Grobsandstein	8.0781722	47.3534071	NA	Odontoceti
JJC26	Odontoceti	Tooth	2	Safenwil-Schnäpfwinkel	Lucerne	Basis Untere Sandsteinzone	7.9697877	47.31523454	NA	Odontoceti
JJC27	Odontoceti	Tooth	2	Oberentfelden-Schornig	St. Gallen	Staffelbach-Grobsandstein	8.0672745	47.34964419	NA	Odontoceti
JJC28	Odontoceti	Tooth	2	Schöftland-Husertwing	St. Gallen	Staffelbach-Grobsandstein	8.0537279	47.29395006	NA	Odontoceti
JJC29	Odontoceti	Tooth	3	Zofingen-Bierkeller	Lucerne	Basis Untere Sandsteinzone	7.9704842	47.29886132	NA	Odontoceti
JJC3	Odontoceti	Tooth	3	Zofingen-Kuzenhöhle	St. Gallen	Staffelbach-Grobsandstein	7.9648073	47.29304083	Plate 8 A, B, D	Acrodelphis sp
JJC30	Odontoceti	Tooth	3	Zofingen-Kuzenhöhle	St. Gallen	Staffelbach-Grobsandstein	7.9648073	47.29304083	NA	Odontoceti
JJC31	Odontoceti	Tympanic bulla	2	Zofingen-Kuzenhöhle	St. Gallen	Staffelbach-Grobsandstein	7.9648073	47.29304083	NA	Odontoceti
JJC32	Odontoceti	Periotic	1	Staffelbach-Böl	St. Gallen	Staffelbach-Grobsandstein	8.0370639	47.28166993	Plate 8 M	Odontoceti
JJC4	Odontoceti	Tooth	4	Zofingen-Kuzenhöhle	St. Gallen	Staffelbach-Grobsandstein	7.9648073	47.29304083	Plate 8 C; Fig. 5a	Schizodelphis
JJC5	Odontoceti	Tooth	1	Zofingen-Kuzenhöhle	St. Gallen	Staffelbach-Grobsandstein	7.9648073	47.29304083	Plate 7 C'	Miokogia elongatus
JJC6	Odontoceti	Tooth	5	Staffelbach-Böl	St. Gallen	Staffelbach-Grobsandstein	8.0370639	47.28166993	Plate 7 E, F, H I	Delphinidae
JJC8	Odontoceti	Tooth	1	Staffelbach-Böl	St. Gallen	Staffelbach-Grobsandstein	8.0370639	47.28166993	Plate 8 G	Acrodelphis denticulatus
JJC9	Odontoceti	Tooth	4	Zofingen-Kuzenhöhle	St. Gallen	Staffelbach-Grobsandstein	7.9648073	47.29304083	Plate 7 E, F, G; Fig. 5a	Schizodelphis
NHMB-MM10	Physeteroidea	Tooth	1	Othmarsingen-Berg	Lucerne	Würenlos-Muschelsandstein	8.2228721	47.40050166	Plate 9 A	Physeterula
NHMB-MM1091	Odontoceti	Vertebra	3	Combremont-le-Grand	Lucerne	NA	NA	NA	NA	Odontoceti
NHMB-MM11	Odontoceti	Vertebra	1	Othmarsingen-Berg	Lucerne	Würenlos-Muschelsandstein	8.2228721	47.40050166	Plate 11 B	Odontoceti
NHMB-MM12	Physeteroidea	Tooth	1	Othmarsingen-Berg	Lucerne	Würenlos-Muschelsandstein	8.2228721	47.40050166	Plate 9 B	Physeterula
NHMB-MM1367	Physeteroidea	Tooth	1	Othmarsingen-Berg	Lucerne	Würenlos-Muschelsandstein	8.2228721	47.40050166	Plate 9, C	Physeterula
NHMB-MM14	Odontoceti	Tympanic bulla	1	Othmarsingen-Berg	Lucerne	Würenlos-Muschelsandstein	8.2228721	47.40050166	Plate 10 B	Acrodelphis
NHMB-MM15	Odontoceti	Tympanic bulla	1	Othmarsingen-Berg	Lucerne	Würenlos-Muschelsandstein	8.2228721	47.40050166	Plate 10 C	Acrodelphis
NHMB-MM1531	Odontoceti	Tooth	1	Mägenwil	Lucerne	Würenlos-Muschelsandstein	NA	NA	Plate 11 A	Odontoceti
NHMB-MM16	Physeretoidea	Tooth	1	Langenthal	NA	NA	NA	NA	Plate 9 D	Physeterula
NHMB-MM1991	Odontoceti	Tooth	1	Benken	St. Gallen	Graupensande	8.669279	47.65602048	Plate 12, P	Delphinidae
NHMB-MM1992	Odontoceti	Tooth	1	Benken	St. Gallen	Graupensande	8.669279	47.65602048	Plate 12, Q	Delphinidae
NHMB-MM1993	Odontoceti	Tooth	1	Benken	St. Gallen	Graupensande	8.669279	47.65602048	Plate 12, R	Delphinidae
NHMB-MM2040	Odontoceti	Vertebra	1	Benken	St. Gallen	Graupensande	8.669279	47.65602048	NA	Odontoceti
NHMB-MM21	Platanistoidea	Dentary	1	Othmarsingen-Berg	Lucerne	Würenlos-Muschelsandstein	8.2228721	47.40050166	Plate 10 A	Schizodelphis sulcatus
NHMB-MM2105	Platanistoidea	Rostrum	1	Benken	St. Gallen	Graupensande	8.669279	47.65602048	Plate 13, A-C	Schizodelphis
NHMB-MM2143	Odontoceti	Tooth	1	Benken	St. Gallen	Graupensande	8.669279	47.65602048	plate 12, K	Miokogia elongatus
NHMB-MM2144	Odontoceti	Tooth	1	Benken	St. Gallen	Graupensande	8.669279	47.65602048	Plate 12, L	Odontoceti
NHMB-MM2145	Physeteroidea	Tooth	1	Benken	St. Gallen	Graupensande	8.669279	47.65602048	Plate 12, H	Physeteridae
NHMB-MM2146	Odontoceti	Tooth	1	Benken	St. Gallen	Graupensande	8.669279	47.65602048	Plate 12, I	Odontoceti
NHMB-MM2147	Odontoceti	Tooth	1	Benken	St. Gallen	Graupensande	8.669279	47.65602048	Plate 12, V	Squalodon
NHMB-MM2192	Odontoceti	Tooth	1	Benken	St. Gallen	Graupensande	8.669279	47.65602048	Plate 12, U	?Eurhinodelphinidae
NHMB-MM2193	Odontoceti	Tooth	1	Benken	St. Gallen	Graupensande	8.669279	47.65602048	Plate 12, S	Acrodelphis denticulatus
NHMB-MM2194	Odontoceti	Tooth	1	Benken	St. Gallen	Graupensande	8.669279	47.65602048	Plate 12, T	Acrodelphis denticulatus
NHMB-MM2208	Odontoceti	Tooth	1	Benken	St. Gallen	Graupensande	8.669279	47.65602048	Plate 12, M	Miokogia elongatus
NHMB-MM2209	Odontoceti	Tooth	1	Benken	St. Gallen	Graupensande	8.669279	47.65602048	Plate 12, N	Delphinidae
NHMB-MM2210	Odontoceti	Tooth	1	Benken	St. Gallen	Graupensande	8.669279	47.65602048	Plate 12, O	?Eurhinodelphinidae
NHMB-MM23	Odontoceti	Vertebra	1	NA	NA	NA	NA	NA	Plate 11, C-D	Odontoceti
NHMB-MM2384	Platanistoidea	Dentary	1	Schöniberg (Bucheggberg)	Lucerne	Chnebelburg-Schichten	7.4549745	47.12298	Plate 10 D	?Schizodelphis
NHMB-MM24	Odontoceti	Humerus	1	Staffelbach	St. Gallen	Staffelbach-Grobsandstein	NA	NA	NA	Odontoceti
NHMB-MM7	Odontoceti	Vertebra	1	Othmarsingen-Berg	Lucerne	Würenlos-Muschelsandstein	8.2228721	47.40050166	NA	Odontoceti
NHMB-MMNo number	Odontoceti	Tooth	1	Benken	St. Gallen	Graupensande	8.669279	47.65602048	Plate 12, A	Tursiops
NHMB-MMNo number	Odontoceti	Tooth	1	Benken	St. Gallen	Graupensande	8.669279	47.65602048	Plate 12, B	Miokogia elongatus
NHMB-MMNo number	Odontoceti	Tooth	5	Benken	St. Gallen	Graupensande	8.669279	47.65602048	Plate 12, C-G	Odontoceti
NMBE5014530	Platanistidae	Dentary	1	Zofingen	Lucerne	Safenwil-Muschelsandstein	NA	NA	Plate 4, E-G	Schizodelphis
NMBE5014555	Unknown	Tooth	1	NA	NA	NA	NA	NA	Plate 3, N	Squalodon
NMBE5014564	Physeteroidea	Tooth	1	Othmarsingen-Berg	Lucerne	Würenlos-Muschelsandstein	8.2228721	47.40050166	Plate 2, C-E	Scaldicetus leccense
NMBE5014685	Odontoceti	Vertebra	1	Safneren-Büttenberg	Lucerne	Chnebelburg-Schichten	NA	NA	Plate 6 A-B	Odontoceti
NMBE5023933	Physeteroidea	Tooth	1	Bucheggberg (SW Solothurn)	Lucerne	Chnebelburg-Schichten	NA	NA	Plate 2 A-B	Helvicetus rugosus
NMBE5023934	Physeteroidea	Tooth	1	Bättwil bei Burgdorf	Lucerne	NA	NA	NA	Plate 3 A-C	Scaldicetus leccense
NMBE5023935	Odontoceti	Tooth	1	Bucheggberg (SW Solothurn)	Lucerne	Chnebelburg-Schichten	NA	NA	Plate 3 D	Odontoceti
NMBE5023936	Odontoceti	Tooth	1	Aargau Muschelsandstein	NA	NA	NA	NA	Plate 3, E-G	Odontoceti
NMBE5023937	Odontoceti	Tooth	1	Staufen-Staufberg	Lucerne	NA	NA	NA	Plate 3 H-I	Schizodelphis sp
NMBE5023938	Myliobatiformes (ray)	Tooth plate	1	Bucheggberg (SW Solothurn)	Lucerne	Chnebelburg-Schichten	NA	NA	Plate 3 K	?Odontoceti
NMBE5023939	Odontoceti	Tooth	1	Bucheggberg (SW Solothurn)	Lucerne	Chnebelburg-Schichten	NA	NA	Plate 3 L	Delphinidae
NMBE5023940	Unknown	Tooth	1	Bucheggberg (SW Solothurn)	Lucerne	Chnebelburg-Schichten	NA	NA	Plate 3 M	?Odontoceti
NMBE5023941	Odontoceti	Rostrum	1	Le Locle	St. Gallen	NA	NA	NA	Plate 4, A-D	Eurhinodelphinidae
NMBE5023942	Squalodelphinidae	Periotic	1	Brüttelen-Fluh	Lucerne	Brüttelen-Muschelnagelfluh	7.1339125	47.013644	Plate 5 F	Squalodontidae
NMBE5023943	Squalodelphinidae	Periotic	1	Brüttelen-Fluh	Lucerne	Brüttelen-Muschelnagelfluh	7.1339125	47.013644	NA	Squalodontidae
NMBE5023944	Kentriodontidae	Periotic	1	Brüttelen-Fluh	Lucerne	Brüttelen-Muschelnagelfluh	7.1339125	47.013644	NA	Delphinidae
NMBE5023945	Odontoceti	Periotic	1	Brüttelen-Fluh	Lucerne	Brüttelen-Muschelnagelfluh	7.1339125	47.013644	NA	Delphinidae
NMBE5023946	Kentriodontidae	Periotic	1	Brüttelen-Fluh	Lucerne	Brüttelen-Muschelnagelfluh	7.1339125	47.013644	NA	Delphinidae
NMBE5023947	Odontoceti	Periotic	1	Bucheggberg (SW Solothurn)	Lucerne	Chnebelburg-Schichten	NA	NA	NA	Odontoceti
NMBE5023948	Odontoceti	Periotic	1	Bucheggberg (SW Solothurn)	Lucerne	Chnebelburg-Schichten	NA	NA	NA	Odontoceti
NMBE5023949	Odontoceti	Vertebra	1	Le Locle	St. Gallen	NA	NA	NA	Plate 6, D	Odontoceti
NMBE5023950	Odontoceti	Vertebra	2	Le Locle	St. Gallen	NA	NA	NA	Plate 6, E	Odontoceti
NMBE5023951	Odontoceti	Tympanic bulla	1	Bucheggberg (SW Solothurn)	Lucerne	Chnebelburg-Schichten	NA	NA	Plate 5 A	Acrodelphidae
NMBE5023952	Odontoceti	Tympanic bulla	1	Bucheggberg (SW Solothurn)	Lucerne	Chnebelburg-Schichten	NA	NA	Plate 5 B	Acrodelphidae
NMBE5023953	Odontoceti	Tympanic bulla	1	Bucheggberg (SW Solothurn)	Lucerne	Chnebelburg-Schichten	NA	NA	Plate 5 C	Acrodelphidae
NMBE5023954	Odontoceti	Periotic	1	Bucheggberg (SW Solothurn)	Lucerne	Chnebelburg-Schichten	NA	NA	NA	Monodontoidea
NMBE5023955	Odontoceti	Periotic	1	Bucheggberg (SW Solothurn)	Lucerne	Chnebelburg-Schichten	NA	NA	NA	Monodontoidea
NMBE5030817	Odontoceti	Dentary	1	Bucheggberg (SW Solothurn)	Lucerne	Chnebelburg-Schichten	NA	NA	NA	NA
NMBE5030818	Odontoceti	Dentary	1	Bucheggberg (SW Solothurn)	Lucerne	Chnebelburg-Schichten	NA	NA	NA	NA
NMBE5030819	Odontoceti	Dentary	1	Bucheggberg (SW Solothurn)	Lucerne	Chnebelburg-Schichten	NA	NA	NA	NA
NMBE5030982	Odontoceti	Vertebra	1	Safneren-Büttenberg	Lucerne	Chnebelburg-Schichten	NA	NA	Plate 6 A-B	Odontoceti
NMBE5036436	Kentriodontidae	Periotic	1	Madiswil-Ghürn	Lucerne	Bisig-Muschelsandstein	7.8198305	47.17083248	Plate 8 K	Delphinidae
NMBE5036437	Physeteridae	Periotic	1	Staffelbach-Böl	St. Gallen	Staffelbach-Grobsandstein	8.0390465	47.28166993	NA	NA
PIMUZ-A/V1757	Odontoceti	Tooth	3	Benken	St. Gallen	Graupensande	8.669279	47.65602048	NA	NA
PIMUZ-A/V1758	Odontoceti	Tooth	1	Benken	St. Gallen	Graupensande	8.669279	47.65602048	NA	NA
PIMUZ-A/V1762	Odontoceti	Vertebra	1	Benken	St. Gallen	Graupensande	8.669279	47.65602048	NA	NA
PIMUZ-A/V2134	Odontoceti	Tooth	1	Würenlos	Lucerne	Würenlos-Muschelsandstein	8.3576423	47.44881718	Plate XVI E	Acrodelphidae
PIMUZ-A/V2182	Odontoceti	Tooth	1	Othmarsingen-Berg	Lucerne	Würenlos-Muschelsandstein	8.2228721	47.40050166	NA	NA
PIMUZ-A/V2186	Odontoceti	Dentary	1	Wildensbuch	St. Gallen	Graupensande	8.6757499	47.64808156	NA	NA
PIMUZ-A/V2521	Odontoceti	Tooth	1	Benken	St. Gallen	Graupensande	8.669279	47.65602048	NA	NA
PIMUZ-A/V2628	Odontoceti	Vertebra	1	Othmarsingen-Berg	Lucerne	Würenlos-Muschelsandstein	8.2228721	47.40050166	NA	NA
PIMUZ-A/V27	Odontoceti	Rostrum	1	Mägenwil	Lucerne	Würenlos-Muschelsandstein	NA	NA	Plate 14 A-C	Schizodelphis sulcatus
PIMUZ-A/V28	Odontoceti	Maxilla	1	Muhen-Untermuhen	NA	NA	NA	NA	Plate XIV D-F	Schizodelphis sp
PIMUZ-A/V3062	Odontoceti	Tooth	1	Staffelbach	St. Gallen	Staffelbach-Grobsandstein	NA	NA	NA	NA
PIMUZ-A/V35	Odontoceti	Tooth	1	Othmarsingen-Berg	Lucerne	Würenlos-Muschelsandstein	8.2228721	47.40050166	NA	NA
PIMUZ-A/V4080	Odontoceti	Tooth	1	Brittnau	NA	NA	NA	NA	NA	NA
PIMUZ-A/V4153	Odontoceti	Tooth	1	Würenlos	Lucerne	Würenlos-Muschelsandstein	8.3576423	47.44881718	NA	NA
PIMUZ-A/V4557	Odontoceti	Vertebra	1	Mägenwil	Lucerne	Würenlos-Muschelsandstein	NA	NA	NA	NA
PIMUZ-A/V4669	Physeteroidea	Tooth	1	Mägenwil	Lucerne	Würenlos-Muschelsandstein	NA	NA	NA	NA
PIMUZ-A/V5166	Odontoceti	Tooth	6	Wildensbuch	St. Gallen	Graupensande	8.6757499	47.64808156	NA	NA
PIMUZ-A/V5173	Odontoceti	Periotic	4	Benken	St. Gallen	Graupensande	8.669279	47.65602048	NA	NA
PIMUZ-A/V5175	Odontoceti	Tooth	27	Benken	St. Gallen	Graupensande	8.669279	47.65602048	NA	NA
PIMUZ-A/V5176	Odontoceti	Tooth	16	Benken	St. Gallen	Graupensande	8.669279	47.65602048	NA	NA
PIMUZ-A/V5181	Odontoceti	Tooth	7	Benken	St. Gallen	Graupensande	8.669279	47.65602048	NA	NA
PIMUZ-A/V5375	Platanistidae	Maxilla	1	Wildensbuch	St. Gallen	Graupensande	8.6757499	47.64808156	NA	NA
PIMUZ-A/V5382	Odontoceti	Tooth	6	Wildensbuch	St. Gallen	Graupensande	8.6757499	47.64808156	NA	NA
PIMUZ-A/V5383	Odontoceti	Radius	1	Wildensbuch	St. Gallen	Graupensande	8.6757499	47.64808156	NA	NA
PIMUZ-A/V5384	Odontoceti	Vertebra	1	Wildensbuch	St. Gallen	Graupensande	8.6757499	47.64808156	NA	NA
PIMUZ-A/V5385	Odontoceti	Vertebra	1	Wildensbuch	St. Gallen	Graupensande	8.6757499	47.64808156	NA	NA
PIMUZ-A/V5386	Odontoceti	Vertebra	1	Wildensbuch	St. Gallen	Graupensande	8.6757499	47.64808156	NA	NA
PIMUZ-A/V5387	Odontoceti	Vertebra	2	Wildensbuch	St. Gallen	Graupensande	8.6757499	47.64808156	NA	NA
PIMUZ-A/V5388	Odontoceti	Vertebra	2	Wildensbuch	St. Gallen	Graupensande	8.6757499	47.64808156	NA	NA
PIMUZ-A/V5666	Odontoceti	Dentary	1	Würenlos	Lucerne	Würenlos-Muschelsandstein	8.3576423	47.44881718	NA	NA
PIMUZ-A/V5668	Odontoceti	Tooth	1	Benken	St. Gallen	Graupensande	8.669279	47.65602048	NA	NA
PIMUZ-A/V8	Odontoceti	Vertebra	1	Neuenhof	Lucerne	Würenlos-Muschelsandstein	NA	NA	NA	NA
PIMUZ-A/V883	Odontoceti	Tooth	1	Würenlos	Lucerne	Würenlos-Muschelsandstein	8.3576423	47.44881718	Plate 16 A-B	Squalodon sp
PIMUZ-A/V884	Odontoceti	Tooth	1	Wildensbuch	St. Gallen	Graupensande	8.6757499	47.64808156	Plate XVI C	Squalodon sp
PIMUZ-A/V885	Odontoceti	Tooth	1	Würenlos	Lucerne	Würenlos-Muschelsandstein	8.3576423	47.44881718	Plate 15 B-D	Squalodon sp
PIMUZ-A/V886	Odontoceti	Tooth	1	Würenlos	Lucerne	Würenlos-Muschelsandstein	8.3576423	47.44881718	Plate XV A	Miokogia elongatus
PIMUZ-A/V9	Odontoceti	Vertebra	2	Mägenwil	Lucerne	Würenlos-Muschelsandstein	NA	NA	NA	NA
PIMUZ-A/V902	Odontoceti	Rostrum	1	Wildensbuch	St. Gallen	Graupensande	8.6757499	47.64808156	NA	NA
PIMUZ-A/V903	Odontoceti	Dentary	1	Benken	St. Gallen	Graupensande	8.669279	47.65602048	NA	NA
